# Supplementary material for: In Vitro Enzymatic Studies Reveal pH and Temperature Sensitive Properties of the CLIC Proteins
Source: Biomolecules. 2023 Sep 15;13(9):1394. doi: 10.3390/biom13091394 (PMC10526857; doi:10.3390/biom13091394)
Supplement: Supplementary file 1 [file biomolecules-13-01394-s001.zip]

Archive with 1 entries (1 files):
- biomolecules-2610441-supplementary.pdf
